# Supplementary material for: Development and validation of SEER (Seeking, Engaging with and Evaluating Research): a measure of policymakers’ capacity to engage with and use research
Source: Health Res Policy Syst. 2017 Jan 17;15:1. doi: 10.1186/s12961-016-0162-8 (PMC5240393; doi:10.1186/s12961-016-0162-8)
Supplement: Additional file 5: — Excel file reporting correlation between SEER and theory of planned behaviour scale scores with confidence intervals and standard errors. (XLSX 10 kb) [file 12961_2016_162_MOESM5_ESM.xlsx]

## Sheet: continuous
SEER factor	SEER variable name	TPB_bi	TPB_attitudes	TPB_sn	TPB_se	TPB_pbc
PD_fact1	Value individual	0.311 ( 0.069, 0.482) [143] SE = 0.11	0.419 ( 0.190, 0.521) [138] SE = 0.08	0.373 ( 0.267, 0.457) [143] SE = 0.05	0.149 ( 0.064, 0.220) [143] SE = 0.04	0.084 (-0.076, 0.195) [143] SE = 0.07
PD_fact2	Confidence	0.292 (-0.027, 0.528) [144] SE = 0.15	0.449 ( 0.266, 0.558) [138] SE = 0.08	0.211 ( 0.091, 0.342) [144] SE = 0.07	0.671 ( 0.501, 0.740) [144] SE = 0.06	0.457 ( 0.170, 0.600) [144] SE = 0.11
PD_fact3	Value organisation	0.128 (-0.057, 0.305) [144] SE = 0.09	0.185 ( 0.078, 0.306) [138] SE = 0.06	0.541 ( 0.330, 0.645) [144] SE = 0.09	0.137 (-0.046, 0.225) [144] SE = 0.08	0.062 (-0.125, 0.164) [144] SE = 0.07
PD_fact4	Tools/systems	0.174 (-0.083, 0.400) [144] SE = 0.13	0.223 (-0.019, 0.395) [138] SE = 0.12	0.480 ( 0.219, 0.620) [144] SE = 0.12	0.326 ( 0.054, 0.458) [144] SE = 0.11	0.167 (-0.052, 0.273) [144] SE = 0.08
RE_fact5	Accessed synthesised	0.201 ( 0.012, 0.425) [136] SE = 0.11	0.150 ( 0.015, 0.320) [131] SE = 0.08	0.400 ( 0.032, 0.574) [136] SE = 0.17	0.230 ( 0.010, 0.403) [136] SE = 0.12	0.184 ( 0.016, 0.301) [136] SE = 0.08
RE_fact6	Accessed primary	0.189 (-0.024, 0.329) [136] SE = 0.09	0.148 (-0.025, 0.272) [131] SE = 0.07	0.221 (-0.064, 0.440) [136] SE = 0.14	0.137 (-0.125, 0.327) [136] SE = 0.11	0.176 ( 0.022, 0.274) [136] SE = 0.07
RE_fact7	Appraised	0.310 ( 0.190, 0.423) [119] SE = 0.06	0.231 ( 0.094, 0.346) [116] SE = 0.06	0.289 ( 0.137, 0.421) [119] SE = 0.08	0.299 ( 0.201, 0.393) [119] SE = 0.05	0.107 ( 0.031, 0.233) [119] SE = 0.05
RE_fact8	Generated	0.173 ( 0.012, 0.329) [136] SE = 0.09	0.175 ( 0.020, 0.418) [131] SE = 0.11	0.150 ( 0.028, 0.244) [136] SE = 0.06	0.154 ( 0.021, 0.257) [136] SE = 0.06	0.179 ( 0.033, 0.268) [136] SE = 0.06
RE_fact9	Interacted	0.169 (-0.071, 0.401) [136] SE = 0.13	0.145 (-0.143, 0.293) [131] SE = 0.12	0.300 ( 0.122, 0.443) [136] SE = 0.09	0.232 (-0.086, 0.410) [136] SE = 0.13	0.351 ( 0.109, 0.516) [136] SE = 0.11
RU_fact10	Extent of use	0.302 ( 0.026, 0.429) [136] SE = 0.09	0.313 ( 0.062, 0.440) [131] SE = 0.11	0.355 (-0.076, 0.533) [136] SE = 0.19	0.278 ( 0.030, 0.385) [136] SE = 0.11	0.231 ( 0.072, 0.369) [136] SE = 0.07
RU_fact11	Conceptual use	0.104 ( 0.004, 0.241) [136] SE = 0.07	0.216 ( 0.018, 0.344) [131] SE = 0.09	0.204 ( 0.008, 0.370) [136] SE = 0.11	0.057 ( 0.000, 0.162) [136] SE = 0.06	0.059 ( 0.002, 0.271) [136] SE = 0.08
RU_fact12	Instrumental use	0.178 ( 0.012, 0.405) [136] SE = 0.11	0.141 ( 0.009, 0.331) [131] SE = 0.09	0.239 ( 0.014, 0.469) [136] SE = 0.13	0.162 ( 0.009, 0.328) [136] SE = 0.09	0.153 ( 0.020, 0.246) [136] SE = 0.06
RU_fact13	Tactical use	0.204 ( 0.024, 0.421) [136] SE = 0.10	0.083 ( 0.002, 0.200) [131] SE = 0.06	0.088 ( 0.002, 0.227) [136] SE = 0.08	0.143 ( 0.016, 0.266) [136] SE = 0.07	0.052 ( 0.002, 0.164) [136] SE = 0.04
RU_fact14	Imposed use	0.184 ( 0.052, 0.347) [136] SE = 0.08	0.182 ( 0.020, 0.390) [131] SE = 0.10	0.373 ( 0.118, 0.526) [136] SE = 0.12	0.160 ( 0.015, 0.327) [136] SE = 0.08	0.089 ( 0.004, 0.335) [136] SE = 0.09
